# Supplementary material for: Assessing Postpartum Readmission Rates and Associated Risk Factors Using the Robson Classification: A Single-Center Experience
Source: J Clin Med. 2026 Feb 24;15(5):1697. doi: 10.3390/jcm15051697 (PMC12985715; doi:10.3390/jcm15051697)
Supplement: Supplementary file 1 [file jcm-15-01697-s001.zip]

Archive with 1 entries (1 files):
- jcm-4110045-supplementary.pdf
